# Supplementary material for: Modeling SF-6D Health Utilities: Is Bayesian Approach Appropriate?
Source: Int J Environ Res Public Health. 2021 Aug 9;18(16):8409. doi: 10.3390/ijerph18168409 (PMC8392468; doi:10.3390/ijerph18168409)
Supplement: Supplementary file 1 [file ijerph-18-08409-s001.zip]

Archive with 51 entries (48 files):
- Supplementary Materials/Matlab Code/
- Supplementary Materials/Matlab Code/Crude Model/
- Supplementary Materials/Matlab Code/Crude Model/alphaiterate.m
- Supplementary Materials/Matlab Code/Crude Model/Amatrix.m
- Supplementary Materials/Matlab Code/Crude Model/betameanvar.m
- Supplementary Materials/Matlab Code/Crude Model/Cmatrix.m
- Supplementary Materials/Matlab Code/Crude Model/conditionalphi.m
- Supplementary Materials/Matlab Code/Crude Model/condumeanvar.m
- Supplementary Materials/Matlab Code/Crude Model/Hmatrix.m
- Supplementary Materials/Matlab Code/Crude Model/mainresults.m
- Supplementary Materials/Matlab Code/Crude Model/metropolis.m
- Supplementary Materials/Matlab Code/Crude Model/metropolisgibbs.m
- Supplementary Materials/Matlab Code/Crude Model/mrandn.m
- Supplementary Materials/Matlab Code/Crude Model/MtMymatrix.m
- Supplementary Materials/Matlab Code/Crude Model/observedmean.m
- Supplementary Materials/Matlab Code/Crude Model/predictbetasmeanvar.m
- Supplementary Materials/Matlab Code/Crude Model/predictusmeanvar.m
- Supplementary Materials/Matlab Code/Crude Model/randgamma.m
- Supplementary Materials/Matlab Code/Crude Model/randinvgamma.m
- Supplementary Materials/Matlab Code/Crude Model/residuals.m
- Supplementary Materials/Matlab Code/Crude Model/sigmasquaredab.m
- Supplementary Materials/Matlab Code/Crude Model/stuff.m
- Supplementary Materials/Matlab Code/Crude Model/tausquaredab.m
- Supplementary Materials/Matlab Code/Crude Model/umeanvar.m
- Supplementary Materials/Matlab Code/Crude Model/Vsquaredab.m
- Supplementary Materials/Matlab Code/Model 1/
- Supplementary Materials/Matlab Code/Model 1/alphaiterate.m
- Supplementary Materials/Matlab Code/Model 1/Amatrix.m
- Supplementary Materials/Matlab Code/Model 1/betameanvar.m
- Supplementary Materials/Matlab Code/Model 1/Cmatrix.m
- Supplementary Materials/Matlab Code/Model 1/conditionalphi.m
- Supplementary Materials/Matlab Code/Model 1/conditionalsigmasquared.m
- Supplementary Materials/Matlab Code/Model 1/condumeanvar.m
- Supplementary Materials/Matlab Code/Model 1/Hmatrix.m
- Supplementary Materials/Matlab Code/Model 1/mainresults.m
- Supplementary Materials/Matlab Code/Model 1/metropolis.m
- Supplementary Materials/Matlab Code/Model 1/metropolisgibbs.m
- Supplementary Materials/Matlab Code/Model 1/mrandn.m
- Supplementary Materials/Matlab Code/Model 1/MtMymatrix.m
- Supplementary Materials/Matlab Code/Model 1/observedmean.m
- Supplementary Materials/Matlab Code/Model 1/predictbetasmeanvar.m
- Supplementary Materials/Matlab Code/Model 1/predictusmeanvar.m
- Supplementary Materials/Matlab Code/Model 1/randgamma.m
- Supplementary Materials/Matlab Code/Model 1/randinvgamma.m
- Supplementary Materials/Matlab Code/Model 1/residuals.m
- Supplementary Materials/Matlab Code/Model 1/sigmasquarediterate.m
- Supplementary Materials/Matlab Code/Model 1/stuff.m
- Supplementary Materials/Matlab Code/Model 1/tausquaredab.m
- Supplementary Materials/Matlab Code/Model 1/umeanvar.m
- Supplementary Materials/Matlab Code/Model 1/Vsquaredab.m
- Supplementary Materials/Matlab Code/Readme.txt
