# Supplementary material for: Modeling SF-6D Health Utilities: Is Bayesian Approach Appropriate?
Source: Int J Environ Res Public Health. 2021 Aug 9;18(16):8409. doi: 10.3390/ijerph18168409 (PMC8392468; doi:10.3390/ijerph18168409)
Supplement: Supplementary file 1 [file ijerph-18-08409-s001.zip › Supplementary Materials/Matlab Code/Crude Model/Amatrix.m]

function A=Amatrix(x,B) 
%This function creates the matrix A
%x is a matrix of health states ustar
%B is a diagonal matrix defined intially!

k=length(x(:,1));
A= zeros(k,k);
for i = 1:k   
    for j = 1:k
        if i == j
            A(i,j) = 1;
        else
            A(i,j)= exp(-(x(i,:)-x(j,:))*B*(x(i,:)-x(j,:))');
        end
    end
end
A;  
