# Supplementary material for: Modeling SF-6D Health Utilities: Is Bayesian Approach Appropriate?
Source: Int J Environ Res Public Health. 2021 Aug 9;18(16):8409. doi: 10.3390/ijerph18168409 (PMC8392468; doi:10.3390/ijerph18168409)
Supplement: Supplementary file 1 [file ijerph-18-08409-s001.zip › Supplementary Materials/Matlab Code/Crude Model/betameanvar.m]

function [betamean, betavar]=betameanvar(u, sigmasquared, A, H)  

%This function returns the mean and variance for beta.


prod1a = H'*inv(A);
prod1 = prod1a*H;
prod1inverse = inv(prod1);
betamean = prod1inverse * prod1a * u;
betavar = sigmasquared * prod1inverse;
