# Supplementary material for: Modeling SF-6D Health Utilities: Is Bayesian Approach Appropriate?
Source: Int J Environ Res Public Health. 2021 Aug 9;18(16):8409. doi: 10.3390/ijerph18168409 (PMC8392468; doi:10.3390/ijerph18168409)
Supplement: Supplementary file 1 [file ijerph-18-08409-s001.zip › Supplementary Materials/Matlab Code/Crude Model/Hmatrix.m]

function H=Hmatrix(x) 
%This function creates the matrix Hstar
%x is a matrix of health states ustar

m = length(x(:,1));
onescol = ones(m,1);
H = [onescol x];
