# Supplementary material for: Modeling SF-6D Health Utilities: Is Bayesian Approach Appropriate?
Source: Int J Environ Res Public Health. 2021 Aug 9;18(16):8409. doi: 10.3390/ijerph18168409 (PMC8392468; doi:10.3390/ijerph18168409)
Supplement: Supplementary file 1 [file ijerph-18-08409-s001.zip › Supplementary Materials/Matlab Code/Crude Model/mainresults.m]

% This file contains all stuff required for the analysis.
% =======================================================
% To calculate the actual health state valuations
alphasmean = mean(alphas')';
[MtM, Mty] = MtMymatrix(alphasmean, yhs, NoPPHS, indiv);
actualusmean = inv(MtM) * Mty;
% Calculate the predicted health state valuations
predictusmean = mean(us')';

% ====================================================================
% To correct utility to the population mean
% Calculate first the mean of all alphas
alphasgrandmean = mean(exp(tausquareds/2)); % This is obtained from the mean of lognormal distribution
% New actualy and predicty i.e. adjusted will be
% actualy = 1 - alphasgrandmean * (1 - actualusmean);
% OR 
actualy = observedmean(yhs, NoPPHS);
predicty = 1 - alphasgrandmean * (1 - predictusmean);
% Variance and standard error of predicty
predictyvar = var((alphasgrandmean * (1 - us))')';
predictystd = sqrt(predictyvar);
% Note that predictusmean, predicty and predictystd are all you need for
% posterior inferences table.

% =======================================
