# Supplementary material for: Modeling SF-6D Health Utilities: Is Bayesian Approach Appropriate?
Source: Int J Environ Res Public Health. 2021 Aug 9;18(16):8409. doi: 10.3390/ijerph18168409 (PMC8392468; doi:10.3390/ijerph18168409)
Supplement: Supplementary file 1 [file ijerph-18-08409-s001.zip › Supplementary Materials/Matlab Code/Crude Model/mrandn.m]

% Samples from multivariate normal (mu,v) distribution using
% cholesky decomposition. 
% If mu is a p-by-1 vector, x will be n-by-p.
% v = covariance matrix
% n = number of observations to generate
% Xmvn = an n by p matrix of row vectors with mean mu and covariance sigma

function Xmvn=mrandn(n,mu,v)

u=chol(v); % cholesky decomposition. 
z=randn(length(mu),n);% vector of std normal
Xmvn=repmat(mu,1,n)+u'*z;
