# Supplementary material for: Modeling SF-6D Health Utilities: Is Bayesian Approach Appropriate?
Source: Int J Environ Res Public Health. 2021 Aug 9;18(16):8409. doi: 10.3390/ijerph18168409 (PMC8392468; doi:10.3390/ijerph18168409)
Supplement: Supplementary file 1 [file ijerph-18-08409-s001.zip › Supplementary Materials/Matlab Code/Crude Model/observedmean.m]

function actualmean = observedmean(yhs, NoPPHS) 

% yhs is the data set sorted according of health states
% NoPPHS is the number of patients who valued the same health state

actualmean = [];
J = length(NoPPHS);

for i = 1:J  
    NoPPHSsum = sum(NoPPHS(1:i));
    lowerbound = NoPPHSsum - NoPPHS(i) + 1;
    upperbound = NoPPHSsum;
    ithNoPPHS = lowerbound:upperbound;
    ithactualmean = mean(yhs(ithNoPPHS));
    actualmean = [actualmean;ithactualmean]; 
end

actualmean;
