# Supplementary material for: Modeling SF-6D Health Utilities: Is Bayesian Approach Appropriate?
Source: Int J Environ Res Public Health. 2021 Aug 9;18(16):8409. doi: 10.3390/ijerph18168409 (PMC8392468; doi:10.3390/ijerph18168409)
Supplement: Supplementary file 1 [file ijerph-18-08409-s001.zip › Supplementary Materials/Matlab Code/Crude Model/predictbetasmeanvar.m]

function [predictbetasmean, predictbetasvar]=predictbetasmeanvar(betas) 

%This function returns means and variances for betas (health states).

predictbetasmean = [];
predictbetasvar = [];
J = length(betas(:,1));
for j = 1:J   
    jthmean = mean(betas(j,:));
    predictbetasmean=[predictbetasmean;jthmean];
    jthvar = var(betas(j,:));
    predictbetasvar=[predictbetasvar;jthvar];
end
predictbetasmean;
predictbetasvar;
