# Supplementary material for: Modeling SF-6D Health Utilities: Is Bayesian Approach Appropriate?
Source: Int J Environ Res Public Health. 2021 Aug 9;18(16):8409. doi: 10.3390/ijerph18168409 (PMC8392468; doi:10.3390/ijerph18168409)
Supplement: Supplementary file 1 [file ijerph-18-08409-s001.zip › Supplementary Materials/Matlab Code/Crude Model/randgamma.m]

function rg=randgamma(n,a,b);

f=floor(a);
x=sum(-log(rand(f,n)),1);


p=a-f;

if p>0
t=[];
while length(t)<n
   u1=rand(n,1);
   u2=rand(n,1);
   s1=u1.^(1/p);
   s2=u2.^(1/(1-p));
   s=s1+s2;
   r=s1./s;
   t=[t;r(s<1)];
end

z=t(1:n,1);


rg=(x'+z)/b;

else
   rg=x'/b;
end
