# Supplementary material for: Modeling SF-6D Health Utilities: Is Bayesian Approach Appropriate?
Source: Int J Environ Res Public Health. 2021 Aug 9;18(16):8409. doi: 10.3390/ijerph18168409 (PMC8392468; doi:10.3390/ijerph18168409)
Supplement: Supplementary file 1 [file ijerph-18-08409-s001.zip › Supplementary Materials/Matlab Code/Crude Model/sigmasquaredab.m]

function [sigmasquareda, sigmasquaredb]=sigmasquaredab(u, beta, A, H) 
a = length(u) - 1; 
b = (u - H * beta)'* inv(A) * (u - H * beta);
sigmasquareda = a/2;
sigmasquaredb = b/2;
