# Supplementary material for: Modeling SF-6D Health Utilities: Is Bayesian Approach Appropriate?
Source: Int J Environ Res Public Health. 2021 Aug 9;18(16):8409. doi: 10.3390/ijerph18168409 (PMC8392468; doi:10.3390/ijerph18168409)
Supplement: Supplementary file 1 [file ijerph-18-08409-s001.zip › Supplementary Materials/Matlab Code/Crude Model/stuff.m]

%The data corresponding to health states
yhsdata=xlsread('C:\Users\sk157\OneDrive - American University of Beirut\AUB\Research\My Research\SF6D\Bayesian Modelling\Matlab\Data\yhs.xlsx');
indiv=yhsdata(:,1);
hsallasc=yhsdata(:,2);
yhs=yhsdata(:,3);
hs = unique(hsallasc);
NoPPHS = histc(hsallasc,hs);

%The data corresponding to patients
ypatdata=xlsread('C:\Users\sk157\OneDrive - American University of Beirut\AUB\Research\My Research\SF6D\Bayesian Modelling\Matlab\Data\ypat.xlsx');
HS=ypatdata(:,1);
indivallasc=ypatdata(:,2);
hsall=ypatdata(:,3);
ypat=ypatdata(:,4);
resp = unique(indivallasc);
NoHSPP = histc(indivallasc,resp);
