# Supplementary material for: Modeling SF-6D Health Utilities: Is Bayesian Approach Appropriate?
Source: Int J Environ Res Public Health. 2021 Aug 9;18(16):8409. doi: 10.3390/ijerph18168409 (PMC8392468; doi:10.3390/ijerph18168409)
Supplement: Supplementary file 1 [file ijerph-18-08409-s001.zip › Supplementary Materials/Matlab Code/Crude Model/tausquaredab.m]

function [tausquareda, tausquaredb] = tausquaredab(alpha, gama, T) 
a = length(alpha); 
phi = log(alpha);
b = (phi - T * gama)' * (phi - T * gama);
tausquareda = a/2;
tausquaredb = b/2;
