# Supplementary material for: Modeling SF-6D Health Utilities: Is Bayesian Approach Appropriate?
Source: Int J Environ Res Public Health. 2021 Aug 9;18(16):8409. doi: 10.3390/ijerph18168409 (PMC8392468; doi:10.3390/ijerph18168409)
Supplement: Supplementary file 1 [file ijerph-18-08409-s001.zip › Supplementary Materials/Matlab Code/Model 1/betameanvar.m]

function [betamean, betavar]=betameanvar(u, sigmasquared, A, H, ukmean, ukvar)  

%This function returns the mean and variance for beta.

ud = u - ukmean;
hkvar = ukvar + sigmasquared .* A;
prod1a = H' * inv(hkvar);
prod1 = prod1a * H;
betavar = inv(prod1);
betamean = betavar * prod1a * ud;
