# Supplementary material for: Modeling SF-6D Health Utilities: Is Bayesian Approach Appropriate?
Source: Int J Environ Res Public Health. 2021 Aug 9;18(16):8409. doi: 10.3390/ijerph18168409 (PMC8392468; doi:10.3390/ijerph18168409)
Supplement: Supplementary file 1 [file ijerph-18-08409-s001.zip › Supplementary Materials/Matlab Code/Model 1/residuals.m]

function [residual, residualstd] = residuals(ypat, ys, Vsquareds)

%This function returns residuals and standardised residuals.
% ypat is the data set sorted according to patients

% ys mean
ysmean = mean(ys');
% ys var
ysvar = var(ys');


% To get the residuals, the difference between the actual and predictive y
residual = ypat - ysmean';

% Vsquareds mean
residualvar = ysvar' + mean(Vsquareds);

% To get the standardised residuals
residualstd = residual./sqrt(residualvar);
